# Supplementary material for: Catalytic Asymmetry in Homodimeric H+-Pumping Membrane Pyrophosphatase Demonstrated by Non-Hydrolyzable Pyrophosphate Analogs
Source: Int J Mol Sci. 2021 Sep 10;22(18):9820. doi: 10.3390/ijms22189820 (PMC8469034; doi:10.3390/ijms22189820)
Supplement: Supplementary file 1 [file ijms-22-09820-s001.zip]

Archive with 1 entries (1 files):
- ijms-1349216-supplementary.pdf
